# Supplementary material for: Evolution of In Vitro Antimicrobial Susceptibility of Equine Clinical Isolates in France between 2016 and 2019
Source: Animals (Basel). 2020 May 7;10(5):812. doi: 10.3390/ani10050812 (PMC7278474; doi:10.3390/ani10050812)
Supplement: Supplementary file 1 [file animals-10-00812-s001.zip]

Archive with 2 entries (2 files):
- Figure S1_animals_78119.pptx
- Table S1_animals_78119.xlsx
