# Supplementary material for: Evolution of In Vitro Antimicrobial Susceptibility of Equine Clinical Isolates in France between 2016 and 2019
Source: Animals (Basel). 2020 May 7;10(5):812. doi: 10.3390/ani10050812 (PMC7278474; doi:10.3390/ani10050812)
Supplement: Supplementary file 1 [file animals-10-00812-s001.zip › Table S1_animals_78119.xlsx]

## Sheet: Table S1_2016-2019
Table S1. Number of resistant strain of the major bacterial species isolated over an 4-years period (2016-2019) according to the origin.
Streptococcus du groupe C
	2016						2017						2018						2019						2016-2019
Antimicrobial drug	R	D	C	G	O	Total	R	D	C	G	O	Total	R	D	C	G	O	Total	R	D	C	G	O	Total
Total number of isolates	116	1	70	412	93	692	100	0	78	322	98	598	112	0	49	251	42	454	66	0	59	210	39	374	2118
Penicillin	0	0	0	1	0	1	0	0	0	1	1	2	0	0	0	0	0	0	0	0	0	0	0	0	3
Amoxicillin	2	0	2	0	1	5	0	0	0	1	0	1	0	0	0	0	0	0	0	0	0	0	0	0	6
Oxacillin	0	0	0	1	0	1	0	0	0	1	1	2	0	0	0	0	0	0	0	0	0	0	0	0	3
Amoxicillin-Clavulamate	2	0	2	0	1	5	0	0	0	0	0	0	0	0	0	0	0	0	0	0	0	0	0	0	5
Cefoxitin	25	0	11	142	17	195	0	0	0	0	1	1	0	0	0	0	0	0	0	0	0	0	0	0	196
Ceftiofur	2	0	1	0	0	3	0	0	0	0	0	0	0	0	0	0	0	0	0	0	0	0	0	0	3
Cefquinome	0	0	1	0	0	1	0	0	0	0	0	0	0	0	0	0	0	0	0	0	0	0	0	0	1
Streptomycin	3	0	1	32	2	38	2	0	0	19	2	23	0	0	0	0	0	0	1	0	0	1	0	2	63
Kanamycin	2	0	1	33	1	37	1	0	1	23	2	27	0	0	0	0	1	1	0	0	0	0	0	0	65
Gentamicin	0	0	0	4	0	4	0	0	1	4	2	7	0	0	0	0	1	1	0	0	0	0	0	0	12
Tetracycline	97	1	55	344	71	568	81	0	69	291	79	520	65	0	24	206	30	325	28	0	33	136	22	219	1632
Erythromycin	10	0	5	58	4	77	23	0	20	70	19	132	11	0	3	28	5	47	2	0	1	4	1	8	264
Rifampicin	20	0	16	54	17	107	39	0	42	161	44	286	28	0	8	56	8	100	15	0	6	33	8	62	555
Sulfamides-Trimethoprim	12	0	6	6	9	33	16	0	11	47	19	93	1	0	0	2	0	3	0	0	0	0	0	0	129
Enrofloxacin	93	1	53	340	68	555	95	0	75	286	88	544	105	0	48	231	39	423	59	0	54	201	38	352	1874
Marbofloxacin	75	0	38	161	55	329	95	0	75	286	88	544	105	0	48	231	39	423	59	0	54	201	38	352	1648
Escherichia coli
	2016						2017						2018						2019						2016-2019
Antimicrobial drug	R	D	C	G	O	Total	R	D	C	G	O	Total	R	D	C	G	O	Total	R	D	C	G	O	Total
Total number of isolates	25	13	31	236	39	344	25	14	58	193	35	325	34	15	38	264	21	372	19	17	28	259	18	341	1382
Amoxicillin	14	3	8	94	17	136	11	3	17	64	13	108	9	8	14	61	10	102	7	2	11	83	9	112	458
Amoxicillin-Clavulamate	7	1	7	79	14	108	10	2	11	37	9	69	4	7	11	36	10	68	6	1	8	43	8	66	311
Ceftiofur	1	0	3	12	5	21	1	0	6	9	3	19	2	4	4	10	3	23	0	1	4	6	1	12	75
Cefquinome	1	0	3	11	5	20	1	0	6	9	3	19	2	4	4	10	3	23	0	1	4	7	1	13	75
Streptomycin	8	3	12	67	24	114	10	3	11	47	14	85	17	7	13	58	10	105	14	6	24	95	9	148	452
Kanamycin	4	1	3	16	7	31	4	0	5	16	4	29	3	2	9	14	6	34	6	0	7	22	3	38	132
Gentamicin	2	0	4	10	5	21	2	0	7	10	4	23	3	5	9	13	3	33	4	1	6	11	1	23	100
Tetracyclin	5	3	9	39	15	71	4	3	13	36	12	68	10	6	14	48	8	86	5	5	13	49	5	77	302
Rifampicin	9	3	8	102	13	135	0	0	0	0	0	0	0	0	0	0	0	0	0	0	0	0	0	0	135
Sulfamides-Trimethoprim	7	3	10	65	23	108	12	3	12	54	11	92	11	7	11	69	9	107	8	3	15	78	7	111	418
Nalidixic acid	5	1	2	0	9	17	1	0	2	6	2	11	3	3	6	5	3	20	2	0	2	6	1	11	59
Flumequine	5	1	2	0	9	17	1	0	2	6	2	11	3	3	6	5	3	20	2	0	2	6	1	11	59
Enrofloxacin	1	1	1	0	8	11	1	0	2	6	2	11	0	2	3	2	2	9	2	0	3	5	1	11	42
Marbofloxacin	0	1	1	0	8	10	0	0	2	7	2	11	0	2	2	3	2	9	2	0	2	5	1	10	40
Staphylococcus aureus
	2016						2017						2018						2019						2016-2019
Antimicrobial drug	R	D	C	G	O	Total	R	D	C	G	O	Total	R	D	C	G	O	Total	R	D	C	G	O	Total
Total number of isolates	6	0	61	43	29	139	1	0	48	29	40	118	4	0	64	27	23	118	3	0	62	16	26	107	482
Penicillin	3	-	25	21	12	61	-	-	20	16	20	56	1	0	24	18	13	56	2	0	29	10	19	60	233
Amoxicillin	3	-	25	21	11	60	-	-	20	16	19	55	1	0	24	18	13	56	2	0	28	10	19	59	230
Oxacillin	1	-	8	8	5	22	-	-	9	10	8	27	0	0	12	6	8	26	1	0	19	3	6	29	104
Amoxicillin-Clavulamate	1	-	8	9	6	24	-	-	9	10	8	27	0	0	13	6	8	27	1	0	19	3	7	30	108
Cefoxitin	1	-	8	9	6	24	-	-	9	10	8	27	0	0	13	6	8	27	1	0	19	3	7	30	108
Ceftiofur	1	-	8	9	6	24	-	-	9	10	8	27	0	0	13	6	8	27	1	0	19	3	7	30	108
Cefquinome	1	-	8	9	6	24	-	-	9	10	8	27	0	0	13	6	8	27	1	0	19	3	7	30	108
Streptomycin	0	-	12	12	5	29	-	-	4	5	4	13	0	0	2	3	8	13	0	0	8	2	9	19	74
Kanamycin	1	-	14	11	6	32	-	-	11	14	12	37	0	0	15	12	11	38	1	0	25	6	12	44	151
Gentamicin	1	-	12	11	6	30	-	-	11	13	12	36	0	0	15	12	11	38	1	0	25	6	12	44	148
Tetracyclin	1	-	16	14	7	38	-	-	14	15	13	42	2	0	15	14	11	42	1	0	27	7	12	47	169
Erythromycin	1	-	3	3	1	8	-	-	2	3	1	6	0	0	1	3	1	5	0	0	7	1	1	9	28
Rifampicin	1	-	0	3	0	4	-	-	5	5	3	13	0	0	7	4	7	18	0	0	14	1	3	18	53
Sulfamides-Trimethoprim	0	-	6	2	1	9	-	-	1	0	3	4	0	0	5	6	4	15	0	0	9	2	4	15	43
Enrofloxacin	0	-	0	1	1	2	-	-	2	1	0	3	0	0	3	2	2	7	1	0	6	2	1	10	22
Marbofloxacin	0	-	0	1	1	2	-	-	2	1	0	3	0	0	3	2	2	7	1	0	6	2	1	10	22
Pseudomonas aeruginosa
	2016						2017						2018						2019						2016-2019
Antimicrobial drug	R	D	C	G	O	Total	R	D	C	G	O	Total	R	D	C	G	O	Total	R	D	C	G	O	Total
Total number of isolates	24	0	10	21	4	59	23	0	10	27	10	70	28	0	6	37	4	75	15	0	7	40	2	64	268
Cefquinome	4	-	1	2	0	7	2	-	2	6	0	10	8	0	0	3	0	11	2	0	1	5	0	8	36
Streptomycin	20	-	10	20	3	53	22	-	9	21	10	62	28	0	6	27	4	65	15	0	7	33	2	57	237
Gentamicin	3	-	0	3	0	6	2	-	1	3	0	6	9	0	0	2	0	11	3	0	1	3	0	7	30
Rifampicin	10	-	7	9	-	26	0	-	0	0	0	0	0	0	0	0	0	0	0	0	0	0	0	0	26
Nalidixic acid	24	-	10	21	4	59	23	-	10	27	10	70	28	0	6	37	4	75	15	0	7	40	2	64	268
Marbofloxacin	0	-	1	0	0	1	0	-	0	0	0	0	0	0	0	0	0	0	1	0	1	1	0	3	4
Klebsiella pneumoniae
	2016						2017						2018						2019						2016-2019
Antimicrobial drug	R	D	C	G	O	Total	R	D	C	G	O	Total	R	D	C	G	O	Total	R	D	C	G	O	Total
Total number of isolates	6	0	4	18	3	31	5	0	7	12	9	33	9	0	4	39	4	56	3	0	6	46	5	60	180
Amoxicillin-Clavulamate	0	-	0	4	0	4	0	-	5	7	2	14	1	0	3	3	2	9	0	0	2	4	0	6	33
Ceftiofur	0	-	0	3	0	3	0	-	3	2	2	7	0	0	1	0	2	3	0	0	2	4	0	6	19
Cefquinome	0	-	0	3	0	3	0	-	3	2	2	7	0	0	1	0	2	3	0	0	2	4	0	6	19
Streptomycin	4	-	1	4	0	9	1	-	4	6	5	16	1	0	3	8	2	14	0	0	3	4	1	8	47
Kanamycin	0	-	1	0	0	1	0	-	2	1	1	4	0	0	2	0	2	4	0	0	2	2	0	4	13
Gentamicin	0	-	1	1	0	2	0	-	3	2	2	7	0	0	2	0	2	4	0	0	2	2	0	4	17
Tetracyclin	1	-	1	5	1	8	1	-	5	8	2	16	2	0	3	7	2	14	0	0	3	5	0	8	46
Sulfamides-Trimethoprim	5	-	1	4	0	10	0	-	4	6	7	17	1	0	3	9	2	15	1	0	3	3	2	9	51
Nalidixic acid	1	-	1	3	1	6	1	-	2	1	3	7	0	0	1	2	2	5	0	0	2	3	0	5	23
Flumequine	1	-	1	1	1	4	1	-	2	1	3	7	0	0	1	2	2	5	0	0	2	3	0	5	21
Enrofloxacin	0	-	1	1	1	3	0	-	2	2	2	6	0	0	0	0	2	2	0	0	2	1	0	3	14
Marbofloxacin	0	-	1	0	0	1	0	-	2	0	1	3	0	0	0	0	1	1	0	0	1	1	0	2	7
Enterobacter spp
	2016						2017						2018						2019						2016-2019
Antimicrobial drug	R	D	C	G	O	Total	R	D	C	G	O	Total	R	D	C	G	O	Total	R	D	C	G	O	Total
Total number of isolates	12	0	5	13	8	38	7	0	11	22	6	46	7	0	17	22	6	52	4	0	7	14	4	29	165
Ceftiofur	0	-	2	2	2	6	3	-	6	3	2	14	1	0	8	4	5	18	0	0	5	3	0	8	46
Cefquinome	1	-	2	1	1	5	3	-	4	2	1	10	0	0	7	0	4	11	0	0	3	0	0	3	29
Streptomycin	1	-	2	3	3	9	3	-	8	9	3	23	2	0	8	7	6	23	3	0	6	6	1	16	71
Kanamycin	0	-	2	2	3	7	1	-	8	7	3	19	1	0	8	4	6	19	2	0	6	5	0	13	58
Gentamicin	0	-	2	2	3	7	3	-	8	8	2	21	2	0	8	6	6	22	2	0	6	4	0	12	62
Tetracyclin	1	-	1	2	4	8	2	-	6	5	2	15	2	0	7	5	5	19	2	0	6	3	0	11	53
Sulfamides-Trimethoprim	1	-	2	2	3	8	3	-	8	8	2	21	2	0	8	6	6	22	3	0	6	4	1	14	65
Nalidixic acid	0	-	1	4	3	8	0	-	3	4	1	8	0	0	6	3	3	12	2	0	4	2	0	8	36
Flumequine	0	-	1	4	3	8	0	-	3	4	1	8	0	0	6	3	3	12	2	0	4	2	0	8	36
Enrofloxacin	0	-	1	1	1	3	0	-	2	1	1	4	0	0	5	0	2	7	1	0	1	1	0	3	17
Marbofloxacin	0	-	0	0	1	1	0	-	1	1	0	2	0	0	3	0	1	4	0	0	1	1	0	2	9
Other bacteria
	2016						2017						2018						2019						2016-2019
Antimicrobial drug	R	D	C	G	O	Total	R	D	C	G	O	Total	R	D	C	G	O	Total	R	D	C	G	O	Total
Total number of isolates	224	9	97	110	145	585	261	10	156	158	203	788	347	3	148	371	129	998	236	12	131	310	144	833	3204
Penicillin	19	1	24	25	40	109	11	2	50	31	59	153	1	0	24	18	13	56	2	0	29	10	19	60	378
Ampicillin	-	-	-	-	-	0	186	3	62	72	87	410	54	8	65	177	37	341	31	2	59	193	39	324	1075
Oxacilline	18	0	22	16	31	87	11	2	48	27	44	132	0	0	12	6	8	26	1	0	19	3	6	29	274
Amoxicilline	129	1	33	51	53	267	186	3	62	72	87	410	54	8	65	177	37	341	31	2	59	193	39	324	1342
Amoxicillin-Clavulamate	95	0	23	35	32	185	168	2	48	54	51	323	40	7	49	103	30	229	26	1	43	105	21	196	933
Cefoxitin	87	1	29	30	40	187	142	1	71	46	77	337	35	1	37	68	19	160	21	0	35	66	13	135	819
Ceftiofur	88	1	27	29	39	184	104	2	61	36	56	259	29	4	31	56	22	142	16	1	37	55	9	118	703
Cefquinome	62	0	23	24	28	137	51	2	57	30	45	185	10	4	24	19	17	74	3	1	29	19	7	59	455
Streptomycin	88	1	23	26	37	175	101	1	51	36	50	239	48	7	32	103	30	220	33	6	48	141	22	250	884
Kanamycin	57	0	17	22	21	117	53	1	38	19	32	143	32	2	40	67	30	171	24	0	47	74	17	162	593
Gentamicin	38	0	15	17	17	87	42	1	32	17	20	112	14	5	34	33	23	109	10	1	40	26	13	90	398
Amikacin	20	0	2	2	4	28	0	0	0	0	0	0	0	0	0	0	0	0	0	0	0	0	0	0	28
Tetracyclin	41	0	39	38	40	158	43	1	44	27	38	153	109	6	69	317	60	561	51	5	89	239	41	425	1297
Erythromycin	3	0	12	13	20	48	11	1	32	13	28	85	11	0	4	31	6	52	2	0	8	5	2	17	202
Rifampicin	11	1	26	20	34	92	12	1	17	11	27	68	28	0	15	60	15	118	15	0	20	34	11	80	358
Sulfamides-Trimethoprim	54	0	17	20	27	118	78	1	50	24	42	195	42	7	33	127	25	234	25	3	40	127	16	211	758
Nalidixic acid	59	0	6	16	14	95	84	0	23	11	21	139	31	3	19	47	12	112	19	0	15	51	3	88	434
Flumequine	61	0	5	10	15	91	84	0	24	11	21	140	31	3	19	47	12	112	19	0	15	51	3	88	431
Enrofloxacin	33	0	29	19	36	117	50	1	62	19	56	188	118	2	61	250	48	479	70	0	69	239	42	420	1204
Marbofloxacin	18	0	22	15	32	87	29	1	38	12	42	122	105	2	56	236	45	444	63	0	65	211	40	379	1032
All combined bacteria
	2016					2017					2018					2019					2016-2019
	R	D	C	G	O	R	D	C	G	O	R	D	C	G	O	R	D	C	G	O	R	D	C	G	O	Total
Streptococcus du groupe C	116	1	70	412	93	100	0	78	322	98	112	0	49	251	42	66	0	59	210	39	394	1	256	1195	272	672
Escherichia coli	25	13	31	236	39	25	14	58	193	35	34	15	38	264	21	19	17	28	259	18	103	59	155	952	113	181
Staphylococcus aureus	6	0	61	43	29	1	0	48	29	40	4	0	64	27	23	3	0	62	16	26	14	0	235	115	118	22
Pseudomonas aeruginosa	24	0	10	21	4	23	0	10	27	10	28	0	6	37	4	15	0	7	40	2	90	0	33	125	20	156
Klebsiella pneumoniae	6	0	4	18	3	5	0	7	12	9	9	0	4	39	4	3	0	6	46	5	23	0	21	115	21	40
Enterobacter spp	12	0	5	13	8	7	0	11	22	6	7	0	17	22	6	4	0	7	14	4	30	0	40	71	24	48
Other bacteria	230	9	98	110	145	261	10	156	158	203	347	3	148	371	129	236	12	131	310	144	1074	34	533	949	621	1918
Total number of isolates	419	23	279	853	321	422	24	368	763	401	541	18	326	1011	229	346	29	300	895	238	1728	94	1273	3522	1189	3037
Total number of isolates par year	1895					1978					2125					1808					7806
R: respiratory; D: digestive; C: cutaneous; G: genital; O: other.
